# Supplementary material for: Genome-wide analysis of maize OSCA family members and their involvement in drought stress
Source: PeerJ. 2019 Apr 11;7:e6765. doi: 10.7717/peerj.6765 (PMC6462396; doi:10.7717/peerj.6765)
Supplement: Supplemental Information 1 — Raw data for gene and protein sequences used to construct phylogenetic tree in Fig. 1. [file peerj-07-6765-s001.xls]

## Sheet: ALL-4
Table S1.Genes and corresponding protein sequences used for the phylogenetic tree construction. The phylogenetic tree was constructed using the full-length of the protein sequence of 49 canonical OSCA genes from Arabidopsis, rice, maize and sorghum.
>ZmOSCA1.2/GRMZM2G456000
MASLGDIGLAAGLNVLTAVAFLLAFAFLRLQPINDRVYFPKWYLRGMRDNPIVSGAAVQKFVNLDARSYLKFLNWMPAAL
KMPQDELINHAGLDSVVYLRIYVTGLKIFVPITVLAFLVLVPVNWTNDTLGRINVVYSPIDKLSISNVPNGSKRFIAHLG
MAYAITFWTCYVLLKEYEIISNMRLRFLASEKRRPDQFTVLVRNIPPDPDESISELVEHFFLVNHPDHYLQHQVVYNANK
LADLVEKKKKMRNWLDYYLLKYERNSSLRPTTKTGFLGCFGSKVDAIDYYKSEIEKIGKQEAEERKNVMKDPKSVVPAAF
VSFRSRWGAAVCAQTQQTSNPTLWLTEWAPEPRDVYWNNLSIPFVSLTIRRLIVAVAFFFLNFFYVIPITFVQSLANLEG
IEKALPFLKPLIDLPFIKSFIQGFLPGIALKIFLIVLPTILMFMSKFEGLISQSSLERRSASKYYIFLFFNVFLGSVIAG
SALEQLKTYLHTSANDIPRIIGDSIPMKATFFITYVMVDGWTGIAGEILRLKPLIFFHLKNFFLVKTEKDREEAMDPGSI
CFDSTEPRIQLYFLLGLVYAAVTPFLLPFILVFFGFAYVVFRHQIINVYNQQYESAAQFWPSVHGRIITALIVSQLLLLG
LMSTNDFEQTTPVLLVLPVLTFGFYKYCKNRFEPAFVRNPLQEAMKKDTLERAREPNLDLKAYLANSYLHPVFKGDEGDD
RYSVMDDDGWMEEEVIVPTKRHSRRTTPAQSKHEGSDSLSVLESSLQR*
>ZmOSCA2.5/GRMZM2G402708
MDAEGLLASAAINLGLALVALSLFSLLKKQPGNAPVYRPRRMATGDLRADGGFLPLGHGRLTPSFRWIGAAFRLSEDDVL
RRHGLDALVIVRLFKFGINCFSVCSIVGLLVLAPTNYTSEGRAEIRRSNSMELFTVTNVTRGSNRLWVHYSCLCFISLYV
VYLLHKEYREITMRRIEHLKHHYKRYDQYTVLVRGIPTCPDHGAYGCYVDHFFSKHYRTYRSYQIVHDIGNIEALQKLAS
SIEKRIQRKRETSKCSLLGRIWSKFTSDATGIHNHEEKLKNVQDTIRLLQCENMLKQKEVPVAFVSFKSRLEAAQAAETQ
QLANPLSLVTTYAPEPTDTIWKNLSIPFWRMATYRLGVFAAAVLLTVFFTIPVTAVQGIAQFEKMKRWFPPARAVQLIPG
LNSVVTGYLPGMILNGFIYLVPSAMLGMASFEGCVASSQREIRACDMVFYFLLGNVFFLSVLSGSLLDQIGESFTHPKNI
PNRLASAVSAQSDFFITYILTNGMSGFSLEVLQFGLLIWQFLKARSIGHSEEPYLYGFPYFRVVPVVSIAILIGVVYAVV
APLLLPILLVYFLLGYAVYINQMEDVYEITYDTCGQYWPKIHHYIFLSIALMQVTMIGLFGLKSKPGASLATVPLLVLNI
LFNEYCKARFLPTFRHRPVQVRRAANELDEAEGTTEGDVDDAICAYRPPWMRPTNLESSSVEPLNV*
>ZmOSCA3.1/GRMZM2G162253
MVERSKSYRSLVRVCFTFLKTNECHFGYCPNTFYRSMVVTDHTKADKIYQEIEGHKQKIARAEVVYANSKTESNTEGTRP
THRTGFLGLIGTKVDTIEYCSEQIKELLPKLEAEQKTTLHEKQQRAAIVIFNSRSAVAFASQTLHAQVYDKWTVMEAPEP
RQIIWSNLPMKLYDRQIRQSVVYGIVFLIVVFYMVSLTAIFAVTTLENLEKLPFLKPVVEQPAIKTVLEAYLPQIAPIIC
HMILLLFLF*
>ZmOSCA2.3/GRMZM2G164470
MEFSALLTSAGINIAVCVLFLSLYSILRKQPHNFSVYFGRRLAEERFQRQDDYFSFERLLPTAGWIVKAYWCTEEEIRQV
AGLDSVVFLRLFIFSIRIFSITSLVCVFVVLPVNYHGKEMNHNHIPEESLNVFTIANIVEESRKLWVHCSALYVITISAC
ILLFHEYKYISRKRLAHVTGYPPNPGLFTVLVRSIPRFDNELLDDTIRNFFVNYHGSSYLSHQMIFRKGHFQKFVDRAER
AYRRFVRVRLSVSERNGRSSMSRCGVCGVRASSFQLYRNKFIEAKKSDLTNPEVVEAQKNCPGALVFFKTRYAAVVASRV
FQSSNPMLWVTDLAPEPRDVYWSNLWIPYRQIWLRKLATLAASIVFMFVFIVPVAFVQSMMQLEQLKRMFPSLTGLLNKS
FFARVITGYLPSVTLLLSLYTVPPLMMLFSSIEGSISRSGRKRSGCLKILFFNIWNVFFVNVLSGSVLNQLNVFSRPKDM
PTMLAELVPKQATFFITYVLTSGWASLCSEILQVFNLVYNFFSRFVCCCHRQNKEYVYSFPYHTEVPKVLLFNLLGFTFS
IMAPLILPFLLVYFCLGYLVYRNQILNVYYPKYEMGGKLWPVMHNAIVFSLVLTQVIALGVFTIKRSPVTAGFTILLLVG
TVLFNEYCRHRFSRIFEAYSAQDVIELDRDDEQSGRMQEIHQHLLDAYSQTPPGEGSSRGGSQVPIELIMEDPAQEASES
SQELCDTVQEVSGAIHDHDHVVEDKAHSV*
>ZmOSCA1.4/GRMZM2G128641
MATLEDLGVSAFINILGAFVFLLLFAVLRIQPVNDRVYFPKLYLAHKRHQHDHAARSAFRRFVNLNLCTYVTFLSWVPGA
LRMSEPDLVAHAGLDSAVYLRIYTLGLKIFLPITTLALLVLIPVNVSGGTLLDLRKEVVFSDIDKLSISNVSPGSNRFFI
HLLMAYVFTFWVCFMLYKEYSNVAFMRLHFLASQKRCADHFTVIVRNIPRVSSHSTSETVDEFFRRNHPDHYLGHQPVYN
ANRYAKLVKQKERLQNWLDYYELKFERHPERRPTRRTGCLGFCGREVDQIDYYRARISELERRMTSERQKILNDPKAVMP
VSFVTFDSRWGAAVCAQTQQSKNPTQWLTDWAPEPRDVYWQNLAIPFFSLSIRRFLMSVAVFALVFFYMIPIAFVQSLAN
LEGLEKVAPFLKPVIEAHVVKSFLQGFLPGLALKIFLYILPTVLLIMSKVEGYVSLSSLERRTASKYYYFMLVNVFLGSI
IAGTAFEQLYSFLHQPPTQIPRTIGVAIPMKATFFMTYVMVDGWAGIANEILRVKALVIYHLKNMFIVKTERDRDRAMDP
GSIGLGENLPSLQLYFLLGLVYAVVTPLLLPFIIVFFAFAFLVYRHQIINVYNQEYESAAAFWPQVHSRIIASLLISHVT
LFGLMSTKEAAYSTPLLIFLPLLTIWFHKYCKSRFEPAFRKYPLEEAMAKDTMEHASEPNLNLESFLANAYLHPIFRLFE
EAGKEEETVEVRIDKAEKQQHRHEEDEAHARSSSQYREEETHFRSTHETHYHHEESHVSRSTQYHEGIHVRSDTDSPSPP
HFVYHYDIQQ*
>ZmOSCA2.2/GRMZM2G409093
MKVGGLLTSAGINIGLCVLFLSLYSILRKQPQNVKVYFGRRIAEEHNRLRDAFILERFVPSPSWIVKSLRCTEEEILATA
GLDAVVFNRILVFSIRIFSLAAILCVFGVLPLNYFGQDMHHVRIPSASLETFTIGNVEERSRWLWVHCVVLYIISAVACI
LLYLEYKHIARLRLYHISRATSNPSHFTILVRGIPKSSTESFSRTVESFFTKYHASSYLSHQVVYKVGKVQKIVSGAKKV
YRKFRHFKGATVDRRCRPIRFQCCFCGASSNSFQLLPSDYEQESEKSDVNESSSSLPDEECGAAFVFFKTRYAALVVAKI
LQTSNPMRWVTTLAPEPDDIYWSNLWLPYKQLWIRHIVTLMCSIVFMVVFLIPVTFIQGLTQLEQLQQRLPFLRGILKKK
YMTQLITGYLPSVILQIFLYTVPPTMMFFSTLEGPISHSERKKSACCKVLYFTIWNVFFVNVLSGSAISQLNALSSPKDI
PMQLAKAVPVQATFFTTYVLTSGWASLSSELMQLFGLTWNFLRRYLLRIKEDSDFLYSFPYHTEMPKVLLFGLLGFTCSV
LAPLILPFLLLYFFLGYVVYRNQFLNVYCTKYDTGGQYWPIAHNTTIFSLILTQIICLGVFGLKESPVAAGFTVPLIIFT
LLFNQYCRKRHLPLFKTFPAQNLIDMDKEDQQSDTTEDLHERLHSAYFQFPDTDEVPLERVRVSVGRDEDGSGSSGESSR
KESAEDEHKSGLSHPTLDGLPVSRLRNAVRSLGSVLRPQRRQLPV*
>ZmOSCA2.4/GRMZM2G039186
MILSALTTSVGINLALTVLLAAAYSLLRRRPPYVEVYSPRRPYAPLEPWLAAAWRRAEEDIHAAAGLDGVVFIRIFVFSI
RVFAAAAVLGVGVLLPVNFLGDQLREIDFTDLPNKSIDLFSISNVQDGSSKLWLHFSAVYIITGITCYLLYHEYKYISGK
RLEYFMISKPLPQHFTVLVRAIPVSDGVSVGDAVDKFFKEYHASTYLSHTIVRQTGKLRRLLNDAESICTKLTNLNHVRR
STGDPPRKLGLFSRNDLVGEYQKRLEDLEENVRMEQSDATRRQEIPAAFVSFRSRYSAANAVYIRQSDNPTEWQTEEAPD
PHDVYWPFFSTSFMERWIAKFVVFVASVLLILVFLLVVAFVQGLTYLEQLEKWLPFLRNILEIAVVSQLVTGYLPSVILH
VLSSCVPSIMKLFSTMQGFVSVSGIEQSACNKMLRFTIWTAFFANVLTGSALVQFEIFLNPKELPSKLAVLVPAQASFFI
AYVVTSWTSITSELTQITALFCHLWGKCAKCCKRDYSKAPSMPYYSEIPRILLFGLIGLAYFIVAPLILPFVLVYFCLGY
FIFRNQLFNVYAPKYDTGGKFWPVVHNTTIFSLVVLHIIAIGVFGIKKLPLASSLLLPLPPLTLLFNEFCRNRFLPIFEA
YSTESLLKKDREEQSKPDMAEFFSNLVTAYCDPALKPFQRASNSDERTAPLLASLSSSR*
>ZmOSCA1.3/GRMZM2G181206
MGSLTDIGVSAGLNILSAVGFLLAFAVLRIQPINDRVYFPKWYLKGTRSSPRQLGNVFLKFVNADFSTYIRFLNWMPAAL
KMPEPELIEHAGLDSAVYVRIYLLGLKIFVPIALLAFAVLVPVNWTSGTLENEKGLSYDQIDKLSISNLGKGSKRFWAHI
AMSYVFTFWTFFVLYHEYKVVTTMRLRFLANQNRRPDQYTVLVRNVPPDPDESVSEHVEHFFAVNHRDHYLSHQIVYNAN
HLSGLVEKKKGLQNWLIYYENKHAKNPAKRPKIKTGLWGLWGQRVDAIEYYQKEIEDLCKQEDEERQKVVNDPNYIMPAA
FVSFKTQWGAAVCAQTQQTSNPTVWLTEWAPEPRDVFWANLAIPFVELSVRRLIVAVAFFFLTFFFMIPIAIVQSLANLD
DIVKVLPFLKPIIERNSLKSVIQGFLPGIILKIFLILLPTILMAMSKIEGHTSLSGLDRKTATKYYIFLFVNVFLGSVIT
GTAFQQLDNFIHQSANKIPEVVGESIPMKAAFFMTYIMVDGWSGIAAEVLRLKALVIFHIKNAFLVRTEHDREQAMDPGS
LDFYNCEPRLQLYFLLGLVYAVVTPMLLPFIIVFFSLAYLVFRHQIINVYTQHYESGAQFWPDVHMRLIIALIVSQILLL
GLLSTQEAEKSTVALLPLPVLSIWFHYVCKGRFEPAFVKFPLQDAMVKDTLERAHDPTLNLREYLKGAYVHPVFQKNDIY
KVIAVDEEEKNPMVVTKRQSRMNAPAGS*
>ZmOSCA2.1/GRMZM2G163059
MKISALLTSAGINIGLCVLFLSLYSVLRKQPANVRVYFGRRIAEEHDRLRGAFILERFVPSTGWIVKALQCTEEEILAAA
GLDAVVFNRILVFSIRIFSLAAVLCVFGILPLNYFGQDIHHVRIPSESLDIFTIGNVEVKSRWLWVHCVTLYIISAVACI
LLYIEYKHIARLKLLHLTSATPKPNHFTVLVRGIPKADKESCSDVVDNFFTKYHSSSYLFHQVVYKVGKVQKIMTGAKKA
YKKFKHFTDETVDQGCRTVTYRCCLCGASSNSFKLLNTECEQNKGKADNKSILDLDDEECTTAFVFFKTRYAALIASEIL
QTSNPMKWVANLAPEPEDVYWSNLWLPYKQLWARRIATLLGSIFFMFIFLIPVTFIQGLSQLEQLQQRLPFLRGILKKKY
YMTQLVTGYLPSVILQIFLYIVAPIMMLFSTLEGPTSHSERKRSACCKVLYFTVWNIFFANVLSGTVISQLNVLSSPKDI
PVQLAKAVPGQATFFITYVLTSGWASLSSEVMQLFGLIWNFIIKYVLRMREDTEFVPSFPYHTEVPKVLLFGLLGFTFSV
LAPLILPFLLVYFCLGYVVYRNQVRS*
>ZmOSCA1.1a/GRMZM2G064189
MFMSKVEGLTSISSLERRSASKYYIFIFFNVFLASIIAGSALEQLKSYIHQSANEIPRTIGEAIPMKATFFITYTMVDGW
AGVAGEILRLKPLVIFHLKNFFLVKTEKDREEAMDPGSIGFDSSEPQIQLYFLLGLVYAAVTPFLLPFVLIFFGFAYVVY
RHQIINVYNQEYESAAAFWPSVHGRIITALIVSQLLLLGLLSTKGAGQSTPVLLVLPVVTFYFHKYCNNRYKPTFVKCPL
QEAMKKDTLERAREPGFDLKGYLMNAYIHPVFKGDGDDDKFSVVDQPEAEQVLVATKRQSRRNTPVPSKYNGSESPSLPE
IVNDQRL*
>ZmOSCA1.1b/GRMZM2G021194
MATIQDIGLSAAINIMGAVLFLVAFAFLRLQPINDRVYFPKWYLKGARESPSHGGTFVRKFVNLDMRSYLKFLSWVPAAL
KMPEDELISHAGLDSAVYLRIYLVGLKIFAPISVLAFIVLVPVNWTNDTLQFSKLEHSNVDKLSISNIPVGSKRFIAHLA
MAYVFTFWTCYVLLREYEVVAKMRLRFLSSEKRRPDQFTVLVRNIPPDPDESISELVEHFFLVNHPGHYLTHQVVYNANK
LAKLVKEKAKMHNWLDYYQLRFERNASKRPTTKTGFLGCFGTKVDAIEYYTSEIERIENEEAEEREKIVKDPKSIVPAAF
VSFRSRWGAAVCAQTQQTSNPTVWLTEWAPEPRDVYWDNLSIPFVSLTVRRLIIAVAFFFLNFFYVFPIAFVQSLANLEG
IEKAAPFLKPLIEEHTIKSFIQGFLPGIALKIFLILLPSILMFMSKVEGLTSISSLERRSASKYYIFIFFNVFLASIIAG
SALEQLKSYIHQSANEIPRTIGEAIPMKATFFITYTMVDGWAGVAGEILRLKPLVIFHLKNFFLVKTEKDREEAMDPGSI
GFDSSEPQIQLYFLLGLVYAAVTPFLLPFVLIFFGFAYVVYRHQIINVYNQEYESAAAFWPSVHGRIITALIVSQLLLLG
LLSTKGAGQSTPVLLVLPVVTFYFHKYCNNRYKPTFVKCPLQEAMKKDTLERAREPGFDLKGYLMNAYIHPVFKGDGDDD
KFSVADEPEAEQVLVATKRQSRRNTPVPSKYNGSESPSLPEIVNDQRL*
>ZmOSCA4.1/GRMZM2G059891
MGPAAQPPDAGGGGDPEAWYGSIQYLINISAVGAASCVLLFLLVKLRFDHRRIPGPSALAAKLLAVYHATAAQIALHCGA
DAAQFLLFERASFLILAAVAAAAVAAALPLNLLAGDAAVVDQFASTTISHIPKSSPLLWLHLLLTAAVVAIAHLGISRME
DALRITRFRDGNGNPSDPNSSSVAVFTIMIQGIPKTLAADKTPLKDYFDHKYPGKVYRVIVPFDLCTLEHLVEQLGKVRN
KISWLEARLGARDLFDDIVHDNDDTVQSEEHWFVRRCRGLWAMAGERLGFTDEERLRKLQTKKLVLASRLSDYKEGCAPG
AGVAFVVFKDVYTANKAVKDFKMERKKTPIGRFFPVMELQLERSRWKVERAPPASDIYWNHLGLSKISSRLRRIAVNTCL
ILMLLFFSSPLAIISGMQNAARIINVEAMDHAKSWLAWLEGSSWFWTIIFQFLPNVLIFVSMYIIIPSVLSYFSKFECHL
TVSGEQRAALLKMVCFFLVNLILLRALVESSLESWILSMGRCYLDGPDCKQIERYLSPSFLSRSSLSSLAFLITCTFLGI
SFDLLAPIPWIKHIMKKFRKNDMVQLVPEENEDYLPMQNGEETNNLTAPLMPEREDGGLLDNIEGHDLSLYPLNRSFHMP
KQKFDFAQYYAFDITIFALTLIYSLFAPLVVPVGATYFGYRYLVDKYNFLFVYRVRGFPAGNDGKLMDRVLCIMQFCVIF
FLAAMLLFFAVQGDSMKLQAICTLGMLVFYKLLPSRSDRFQPSLLEGMQTVNSFVDGPTDYEVFSQPDLDWSLYQS*
>OsOSCA1.4/LOC_Os10g42820
MATLPDLGVSAFINILGAFVFLLIFAALRLQPINDRVYFPKLYLTGQRRHHPHPHGFVNLDLCSYLRFLAWVPGALRMSQ
PDLIHHAGLDSAVYLRIYTLGLKIFLPIMTVALLVLIPVNVSGGTLLNLRKEIVFSDIDKLSISNVNPGSNRFFIHLLMA
YVFTFWTCFMLYKEYSNVAFMRLHFLASQKRCADQFTVIVRNIPHVSSHSTSETVDEFFRRNHPDHYLGQQAVYNANRYA
KLVKKKERLQNWLDYYQLKFERHPGKRPIGRTGCLGFCGREVDQIDYYRARISELDKKLASERQRVLNDPKAVMPVAFVT
FDSRWGAAVCAQTQQSKNPTQWLTDWAPEPRDVYWQNLAIPFFSLSIRKFLISIAVFALVFFYMIPIAFVQSLANLEGIE
KVAPFLRPVIDTPVVKSFLQGFLPGLALKIFLYILPTVLMIMSKVEGYVSLSSLERRAASKYYYFMLVNVFLGSIIAGTA
FEQLNAFFHQPPSQIPRTIGVAIPMKATFFMTYIMVDGWAGIANEILRVKPLVIYHLKNMFIVKTERDRERAMDPGSIGL
AENLPSLQLYFLLGLVYAVVTPILLPFIIIFFAFAFLVYRHQIINVYNQEYESAAAFWPQVHSRIIASLLISHVTLFGLM
STMKAAYSTPLLIFLPLLTIWFHKYCKSRFEPAFRKYPLEEAMEKDNLERTSEPNLNLKSYLQNAYLHPIFHMFEQQQQQ
EQEQQREEKVEVRIDKAQQHHHRQVEEEEEESKSSQATTHYYHHHHEQTTTTTHHHYHQHEHMSHYHMGPSDTADSPSPP
HFVYHYGVDP*
>OsOSCA3.1/LOC_Os07g05570
MDTASFVTSLLTSFVIFVVLVLVFTWLSSRPGNAPVYYPSVLLRGLDPWEGRGRGTRSPVGWLRQAISASEGDVVAAGGV
DAAVYLVFLSSVLSILVFSGIVLLPVLLPVAATDDNLNLERAIGLKNGKTPQNFTELEKLALGNVQEHSRRLWAFLLSVY
WVSFVTYFVLWKSYKHVSNMRAAARSTPDVKPEEFAVLVRDVPKPPPDQTIKDSVDSYFRALHPDTFYRSMVVTDHTKAD
KIYQEIEGHKQKIARAEVVYAESKTTGKPEGTKPTHRIGFLGLIGKKVDTIEYCNDQIKELLPKLEAEQKTTLREKQQQA
AIVFFNRRSAAASASQTLHAQMFDKWTVEQAPEPRQIIWSNLSKKIYERQIRQVVVYTIVFLTVVFYMIPITAISALTTL
EKLREKLPFLKVVVDQPKIKTVLQAYLPQLALIVFLALLPSLLMFLSKLEGIPSQGHTVRAAAGKYFYFIVFNVFLGVTI
SSTLFSALTTIINNPPGIVNMLASSLPGSATFFLTFVALKFFVGYGLELSRLVPLIIFHLKRKYLCKTEDEVRAAWAPGD
LGYNTRVPNDMLIVTIVLCYSVIAPLIIPFGVAYFALGWIIVKNQVLRVYVPSYESNGRMWPHMHTRIIAALLIYQITMV
GVILLKKFLYSPVLVPLIPISFIFAYICHMRFYPAFAKTPLEVVQHNVKDTPNMDAVYTSYIPACLKPEKLEDVDIFEDA
QLHTTSRAPSI*
>OsOSCA2.5/LOC_Os01g72210
MDAEGLLASAAINLGLALVALSLFSLLKKQPGNAPVYLARRMAAGGGGGGLPLGHGRLTPSFRWIRAALRLSEDDVLRRH
GLDALVVVRLFKFGIKCFAVCSIVGLFILAPTNYSCEGLQDTKRSNSMELFTVSNVARGSNRLWVHFACLCFISFYVVYL
LHKEHKEMSSRRIAHLKYHRKRPDQYTILVRGIPLCPDHGTYGCYADHFFSKHYRTYQSYHIVHDIGNIKALQKLASSLE
DKIKRKRETRRCNFWKWIWFKLTLEAIDTRKLEEKLKNVHHSIRLLQCENMLKRKELPVAFVSFKSQLDAAQAAEMQQHV
NPLSLVTTYAPEPPDALWTNLAIPFCRIAIYKLGVFIAAFLLIVFFTIPVTAVQGIVQFEKIKIWFPPARAVELIPGLNS
VVTGYLPSMILNGFIYLIPFAMLGMASFEGCIAKSQKEIKACNMVFYFLLGNVFFLSILSGSLLHQIGESFTHPKDIPSR
LARAVSAQSDFFITYILTDGMSGFSLEVLQFGLLTWHFFKAHSIGHSEQPYLYGFPYYRVVPIVSLAVLIGLVYAVVAPL
LLPILVIYFLLGYAVYINQMEDVYEITYDTCGQYWPNIHRYIFLSVTLMQITMLKSKPGASFATVPLLVSTILFNEYCKV
RFLPTFLHRPVQVAKENDDLNEAEGMRGDLDHAISAYKPPWMRPTNFSPDCSSVQPLIRSV*
>OsOSCA1.1/LOC_Os01g35050
MATIQDIGVSAAINILSAITFLLAFAFLRLQPINDRVYFPKWYLKGARESPSHGGAFVRKFVNLDMRSYLKVLSWMPAAL
KMPEDELISHAGLDSAVYLRIYLIGLKIFAPITVLAFIILVPVNWTNITLQSSKVQHSDIDKLSISNIPVGSKRFAAHLT
MAYVFTFWTCYVLLREYEIVATMRLRFLASEKRRPDQFTVLVRNIPPDPDESIGELVEHFFLVNHPDHYLTHQVVYNANK
LDKMVKEKKKMQNWLDYYQLKYERNTSQRPTTKTGFLGCFGSKVDAIEYYTSEIERIEKEETDERGKIMKDPKSVVPAAF
VSFRSRWGAAVCAQTQQTSNPTVWLTEWAPEPRDVYWDNLSIPFVYLTIRRLIIAVAFFFLNFFYVLPIAFVQSLANIEG
IEKAAPFLKPLIEMRTIKSFIQGFLPGIALKIFLILLPSILMFMSKVEGLTSVSSLERRSAFKYYIFLFFNVFLGSIIAG
SALEQLKTFLHQSANEIPRTIGEAIPMKATFFITYVMVDGWAGVAGEILRLKPLIIFHLKNFFLVKTEKDREEAMDPGSI
GFDSNEPQIQLYFLLGLVYAVVTPFLLPFILIFFGLAYVVYRHQIINVYNQEYESAAAFWPSVHGRIIVALIVSQLLLLG
LLSTKGAGQSTPVLLVLPVVTFYFYKYCKNRYEPAFVEYPLQDAMRKDTLERAREPGFDLKGYLMNAYIHPVFKGDEDDE
KFSISDEPEAEQVLVATKRQSRRNTPVPSKYNGSESPSLAEIVNDQRL*
>OsOSCA2.2/LOC_Os03g47070
MQDCGAAFVFFKTRYAALVVSEIVQTSNPMEWVTSLAPDRDDVYWSNLWLPYKQLWIRRIVTLSGSIVFMFLFLIPVTFI
QGLTQLEQLQQRLPFLNGILKKKYITQLVTGYLPSVILQIFLYTVPPTMMFFSTLEGPVSHSERKRSACCKVLYFTIWNV
FFVNVLSGSAISQVNALSSPKDIPMVLARAVPVQATFFTTYVLTSGWASLSSELMQLFGLTWNFIMKYVLRMKEDSYFVP
SFPYHTEVPKVLLFGLLGFTCSVLAPLILPFLLVYFFLGYVVYRNQFLNVYCTKYDTGGLYWPIAHYTTIFSIVLTQIIC
LGVFGLKESPVAAGFTVPLIILTLLFNQYCSNRLRPLFKTLPAQDLIDMDREDEQSGRMDDIHHRLHSAYCQFADTDDIP
LKGVHVDRDADASGSSGESSCKEDTNQPTTSDISHPTLEGLPVNRLRHAVRSLSSIIRLQKRGLSPQPAGPSADVNPQTA
*
>OsOSCA2.3/LOC_Os03g51620
MEFSALLTSAGINIGLCALFLSLYSVLRKQPHNYGVYFGRRLAEEKFRQQVDYFSLERLLPTAGWIVKAYWCTEEEIRRV
AGLDSVVFLRLFIFSIRIFSITSLVCIFGVLPVNYHGKETNHGRIPAESLNVFTIANLKEGSRMLWVHCVALYVITISAC
ILLYYEYKYISRKRLAHITGSPPGPGHFSVIVRSIPKSDNELLDDTIRNFFVNYHGSSYLSHQMIYRKGSMQKFVDNAER
VYRKFVRVKMSSFGQSRRSDLSRCGLCGVRASSFQQYRNKFINSKKPDLSDPEVIEAQKDCPGAIVFFKTRYAAIVASRI
LQSSNPMLWVTDFAPEPRDVYWSNLWIPYRQIWLRKIATLAASVAFMFVFIVPVAFVQSMMQLDQIEQLFPSLKNMLKKP
FFVKLVTGYLPSVVLLLSLYTVPPLMMFFSSIEGSISRSGRKKSACCKILFFTIWNVFFVNVLSGSVLNQLNVFTRPRDM
PSMLAELVPKQATFFITYVLTSGWASLCSEILQVYNLVYNFFRKCIFCYRDDPEYGYSFPYHTEVPKVLLFNLLGFTFSI
MAPLILPFLLVYFCLGYLVYRNQILNVYYPKYEMGGKLWPIMHSTLVFALVLTQTIALGVFTIKHATISSGFTVLLIIGT
VLFHQYCRHRFSSIFNSFSAQDLIEMDRDDEQSGRMEEIHKHLLDAYSQGTTNMDNSSSSRNGGAPIEMIMEDPAQDAQD
SNQELCDAVKEVTGSIQEHADEM*
>OsOSCA4.1/LOC_Os03g04450
MGPTAPPPDAGGGEPEAWYGSIQYLVNISAVGAASCVLLFLLVKLRFDHRRIPGPSALAAKLLAVYHATAPQIALHCGAD
AAQFLLFERASFLVLAAVAAAAVAAALPLNLLAGDAAIADQFAATTISHIPKSSPLLWLHLLLTAAVVAIAHLGISRMED
ALRITRFRDGNGNPSDPNSSSVAVFTIMIQGIPKTLAADKTPLKDYFEHKYPGKVYRVIVPFDLCTLEYLAEEWGKVRNR
ISWLEARMDARNLFDEFAQGGRHSEEHWIVRRCKELWVMTAERFGFTDEEMLRRLQTKKLVLGSRLSDYKDGRAPGAGIA
FVVFKDVYTANKAVRDFRMERKKTPIGRFFPVMELQLERSRWTVERAPPASDIYWNHLGLSKTSLGLRRIAVNTCLILML
LFFSSPLAIISGMQSAARIINVEAMDNAKSWLVWLQSSSWFWTIIFQFLPNVLIFVSMYIIIPSVLSYFSKFECHLTVSG
EQRAALLKMVCFFLVNLILLRALVESSLESWILSMGRCYLDSVDCKQIEQYLSPSFLSRSSLSSLAFLITCTFLGISFDL
LAPIPWIKHVMKKFRKNDMVQLVPEENEDYQLMHDGEETNNLRAPLMSEREDSGILNGIEEHDLSLYPINRSFHMPKQTF
DFAQYYAFDITIFALTMIYSLFAPLTVPVGAVYFGYRYLVDKYNFLFIYRVRGFPAGNDGKLMDMVICIMQFCVIFFLVA
MLLFFAVQGDPMKLQAICTLSLLVFYKLLPSRSDRFQPSLLEGMQTVNSFVDGPTDYEVFSQPDLDWSLYQS*
>OsOSCA2.4/LOC_Os12g39320
MILSALATSVGINLGLTVLLAAAYTLLRRRPPYVAVYSPRRPYAPPEPWLPAAWRRTEADVHAAAGLDGVVFLRIFVFSI
RVFAAAAVVGVGVLMPVNFMGDQLRQIDFSDLPNKSVDLFSVSNVQDGSNKLWLHFSAVYIITGITCYLLYYEYKYISGK
RLEYFMTSKPLPQHFTVLVRAIPVTNGVSVSDAVDKFFKEYHSSTYLSHTVVHQTGKLRRLLNDAENICTKLANLKSVRR
TSGDPPGKFLGIFGRNDLVGKYQKRLEDLEENVRMEQSDTTRSRQEVPAAFVSFRSRYGAANAIYIRQSDKPTEWQTEHA
PDPHDVYWPFFSTSFMDRWISKFVVSVASILLILVFLLVSAFVQGLTYMEQLETWLPFLRNILEIAVVSQLVTGYLPSVI
LHFLSSYVPSIMKLFSTMQGFISVSGIERSACNKMLRFTIWSVFFANVLTGSVLGQLEIFLDPKEIPKRLAVVVPAQASF
FITYVVTSWTSIASELTQTAALLFHLWGSCAKCCKRDESKPPSMHYHSEIPRVLLFGLLGLTYFIVSPLILPFVLVYFCL
GYFIYRNQLFNVYSPKYDTGGRFWPIVHGGTIFSLVLMHVIAIGVFGLKKLPLASSLLVPLPVLTLLFNEYCRNRFLPIF
EAYSTESLIKKDREEESKPEMAEFFSNLVNAYCDPAMKPIQHSSNSDERTTPLLS*
>OsOSCA2.1/LOC_Os12g43720
MKISGLLTSAGINIALSVLFISLYSVLRKQPANVRVYFGRRIAEEHNRLREAFILERFVPSTGWIVKALQCTEEEILAAA
GLDAVVFNRILVFSLRIFSLAAILCVFGILPLNYFGQDIHHVRIPSESLDIFTIGNVKVRSRWLWVHCVALYIISGVACI
LLYLEYKHIARLRLRHLTCAMPNPSHFTVLVRGIPKETKESCSNAIDDFFTKYHGSSYLFHQVVYKVGKVQKIMTGAKKA
YRKFKHFTDSTIDQRCRAISYRCCLCGASSNSFQLLATGLEQNQGKSDLQDSSLKLDDQECAAAFVYFRTRYAALVASEI
LQTSNPMKWVTDLAPEPDDVYWSNLWLPYKQLWIRRIATLLGSIVFMLFFLIPVTFIQGLSQLEQLQQRLPFLKGILEKK
YMSQLVTGYLPSVILQIFLYAVAPIMILFSTLEGPISHSERKRSACCKVLYFTVWNIFFGNVLSGTVISQLNVLSSPKDI
PVQLARAIPVQATFFITYVLTSGWASLSSELMQLFGLIWNFVRKYILRMPEDTEFVPSFPYHTEVPKVLLFGLLGFTCSV
LAPLILPFLLVYFFLGYIVYRNQLLNVYRTRYDTGGLYWPIAHNAVIFSLVLTQIICLGVFGLKESPVAAGFTIPLIILT
LLFNQYCRNRLLPLFRTTPAQDLIDMDREDERSGRMDEIHHRLHSAYCQFHDTEDIPLEKIQTVGSDEEQGCSSDKSNGK
ESFEEPRAELSHPTLNGLPVSRLRHAVKSITFLVRLQKRGLSE*
>OsOSCA1.2/LOC_Os05g51630
MATVSDIGLSAAINVSMAVAFLLVFAFLRLQPINDRVYFPKWYLRGMRDSPVSSGAAVQKVVNLNMRSYLKFLSWMPAAL
KMPEDELINHAGLDSAVYLRIYLTGIKIFVPISILASLVLFPVNWTNDTLDSMKVVHSKIDKLSISNIPYGSNRFVTHLV
MAYAVTFWTCYVLFREYEIITTMRLRFLASEKRRPDQFTVLVRNIPPDPDESISELVEHFFLVNHPDHYLRHQVVYNANK
LADLVEKKKKLQNWLDYYQLKYERNPSKRPTTKTGFLGCFGSEVDAIEYYKAEIEKIGKEEADERQKIMKDPQSAVPAAF
VSFRSRWGAAVCAQTQQTSNPTVWITEWAPEPRDVYWNNLSIPFVSLTVRRLIVAVAFFFLNFFYVIPIAFVQSLASLEG
IEKALPFLKPLIKIDVIKSFIQGFLPGIALKVFLILLPTILMFMSKFEGLISQSSLERRSASKYYIFLFFNVFLGSIVTG
SALDQLKAYIHQSANEIPRTIGVAIPMRATFFITYVMVDGWTGVAGEILRLRALIIFHLKNFFLVKTEKDREEAMDPGSI
CFDWCEPRIQLYFLLGLVYAVVTPLLLPFILVFFGLAYVVYRHQIINVYNQQYESGAQFWPSVHGRIIIALIVSQLLLIG
LLSTKGFEETTPVLVVLPVLTFWFYKYCKNRFEPAFVRNPLQEAMRKDTLERAREPTFDLKAYLANAYLHPVFKGREEED
NMSISEDVGMEEVIVPTKRQSRRNTPAQSKYEGSDTLSLPETVHER*
>OsOSCA1.3/LOC_Os05g32720
MGSLTDIGVAAGINILSALGFLLAFAVLRIQPINDRVYFPKWYLKGTRSSPRSMGTVFSKFVNADLSTYIRFLNWMPAAL
QMPEPELIEHAGLDSAVYVRIYLLGLKIFVPIAVLAFIVLVPINWASGTLEKEKSLSYDQIDKLSISNLGKGSKRFWAHI
VMAYVFTFWTFFVLYREYKVVTTMRLRFLAIQNRRADQFTVLVRNVPPDPDETVSEHVEHFFAVNHRDHYLSHQTVYNAN
TLAGLVEQKKGLQNWLVYYENQHAKNPAKKPTMKTGLWGLWGKRVDAIEHYTTAIEELCKQEDEERHKVITDPNAIMPAA
FVSFKSRWGAAVCAQTQQTSNPTLWLTEWAPEPRDVFWPNLAIPFVELSVRRLIMAVALFFLTFFFMIPIAIVQSMANLD
DIERMLPFLKPIIERNSLKSIVQGFLPGIALKIFLILLPTFLVMMSKIEGHTSLSGLDRRTASKYYLFLFVNVFLGSVIT
GTAFQQLNNFIHQSANKIPEIVGESIPMKATFFITYVMVDGWAGVAAEVLRLKPLVMFHIKNTFLVRTERDREQAMDPGS
LDFGTTEPRIQLYFLLGLVYAVVTPILLPFIIVFFSLAYLVFRHQIINVYNQQYESGAQFWPDVQRRLVIALIVSQILLL
GLLSTQEAEKSTVALLPLPVLSIWFHYVCKGRFEPAFIKFPLQDAMVKDTLERANDPTLNLREYLKDAYVHPVFQKNDIY
EFAGIDEEEKNPMVATKRQSRMNTPVDSKFNSSSGTNEGEFSRMAPT*
>OSCA4.1/AT4G35870
MNRNFSPAAMPPISSMTIDNSFSPPPSSGDLPEIPDAWYGNIQYLLNISVIGLLCCVSIFLFVKLRSDHRRMPGPSALFS
KLLAVWKATCREIARHCGADAAQFLLIEGGSFVLLFSIAVLAVSVMLPLNLYAGTALLSDELSKTMITHIQKGSALLWLH
FVFVVIVVVISHFGIAAIEARLKFTRFRDGNGNISDPNANSTAVFTIMVQGLPKNLGSDRVEFEDCFRLKYPGKVYKFIV
PMDLCALDDLATELVRVRDEITWLVAKMDSRLLPDEYENVGDNGLVFCVCSLWVRVKVLWSQITERFGFTDDEKLRKLQE
LRADLESQLAAYKEGRAQGAGVAFVMFKDVYTANKAVQDFRNERSRRTGKFFSVTELRLQRNQWKVDRAPLATDIYWNHL
GLTKVALIVRRVIVNTILLLILVFFSSPLALISALVSAGRIFNAEALDSAQYWLTWVQTSGWIGSLIFQFLPNVFIFVSM
YIVIPSALSYLSKFERHLTVSGEQRAALLKMVCFFLVNLIILKALVESSLESALLKMSRCYLDGEDCKRIEEYMSPSFLS
RSCVSALAFLITSTFLGISFDLLAPIPWIKKKIQKFRKNDMLQLVPEQNEEYALENQEPSSNLETPLLPENMFESPRFGD
IEPMSQDLSEYPISRTSPIPKQKFDFAQYYAFNLTIFALTMIYSSFAPLVVPVGAVYFGYRYIVDKYNFLYVYRVRGFPA
GNEGKLMDTVLCIMRFCVDLYLVSMLLFFSVKGDSTKLQAIFTLGVLVMYKLLPSDTDRYHPALLRSIQTVDSIIDGPVD
YEAYSHPNFDWDTYNNR*
>OSCA1.7/AT4G02900
MASVQDIGLSAAINLLSAFAFLFAFAMLRLQPVNDRVYFPKWYLKGIRGSPTRSRGIMTRFVNLDWTTYVKFLNWMPAAL
QMPEPELIEHAGLDSAVYIRIYLLGLKMFVPITLLAFGVLVPVNWTGETLENIDDLTFSNVDKLSISNVPPGSPRFWAHI
TMTYVITFWTCYILYMEYKAVANMRLRHLAAESRRPDQLTVLVRNVPPDPDESVNEHVEHFFCVNHPDHYLCHQVVYNAN
DLAKLVAQRKAMQNWLTYYENKFERKPSSRPTTKTGYGGFWGTTVDAIDFYTSKMDILAEQEAVEREKIMNDPKAIMPAA
FVSFRSRWGTAVCAQTQQCHNPTIWLTEWAPEPRDVFWDNLAIPYVELSIRRLLTTVALFFLIFCFMIPIAFVQSLANLE
GIQKVLPFLKPVIEMKTVKSVIQGFLPGIALKIFLIILPTILMTMSQIEGYTSLSYLDRRSAEKYFWFIIVNVFLGSIIT
GTAFQQLKSFLEQPPTEIPKTVGVSIPMKATFFITYIMVDGWAGIAAEILRVVPLVIFHLKNTFLVKTEQDRQQAMDPGH
LDFATSEPRIQFYFLLGLVYAAVAPILLPFIIVFFAFAYVVFRHQVINVYDQKYESGARYWPDVHRRLIICLIISQLLMM
GLLSTKKFAKVTALLLPQPILTFWFYRYCAGRFESAFSKFPLQEAMVKDTLEKATEPNLNLKEYLKDAYVHPVFKGNDFD
RPRVVDEEESNPLVRTKRTSQGTTRYNSEASSSATTTPVANNDSPRCWGTKIGSFGCVIVVSYSC*
>OSCA1.1/AT4G04340
MATLKDIGVSAGINILTAFIFFIIFAFLRLQPFNDRVYFSKWYLRGLRSSPASGGGFAGRFVNLELRSYLKFLHWMPEAL
KMPERELIDHAGLDSVVYLRIYWLGLKIFAPIAMLAWAVLVPVNWTNNELELAKHFKNVTSSDIDKLTISNIPEGSNRFW
AHIIMAYAFTIWTCYMLMKEYETVANMRLQFLASEGRRPDQFTVLVRNVPPDPDETVSELVEHFFLVNHPDNYLTHQVVC
NANKLADLVSKKTKLQNWLDYYQLKYTRNNSQIRPITKLGCLGLCGQKVDAIEHYIAEVDKTSKEIAEERENVVNDQKSV
MPASFVSFKTRWAAAVCAQTTQTRNPTEWLTEWAAEPRDIYWPNLAIPYVSLTVRRLVMNVAFFFLTFFFIIPIAFVQSL
ATIEGIEKVAPFLKVIIEKDFIKSLIQGLLAGIALKLFLIFLPAILMTMSKFEGFTSVSFLERRSASRYYIFNLVNVFLG
SVIAGAAFEQLNSFLNQSPNQIPKTIGMAIPMKATFFITYIMVDGWAGVAGEILMLKPLIIYHLKNAFLVKTEKDREEAM
NPGSIGFNTGEPQIQLYFLLGLVYAPVTPMLLPFILVFFALAYVVYRHQIINVYNQEYESAAAFWPDVHGRVITALIISQ
LLLMGLLGTKHAASAAPFLIALPVITIGFHRFCKGRFEPAFVRYPLQEAMMKDTLERAREPNLNLKGYLQDAYIHPVFKG
GDNDDDGDMIGKLENEVIIVPTKRQSRRNTPAPSRISGESSPSLAVINGKEV*
>OSCA1.6/AT4G15430
MATINDIGVAAAINIVTAFAFLLAFAIFRIQPVNDRVYFPKWYLKGLRSSSIQTGGFGSKFINLDFRSYIRFLNWMPEAL
KMPEPELVDHAGLDSVVYLRIYLLGLKIFFPIACVAFTTMVPVNWTNKGLDRLRHSNISFSDIDKLSLSNIPNGSPRFWV
HLCMAYAITFWTCFILKREYQNIALMRLQFLANDQRRPNQFTVLVRNIPADPHESICELVEHFFKVNHPDHYLTFQAVHD
ATKLSELVLTRKQMQNLLDYNINKHMRNLSNRPVIKMGFLGCCGEEADGIKYYTSVVEGLTREISEEKQRLRTGTKSIVP
AAFVSFKSRWGAAVCAQTQQTRNPTEWLTEWAAEPRDIYYDNLALPYVDLKIRRLIVGVAYFFLTFFFMIPIAFVQSLAN
IEGIEKAFPFLKPLIEVKLLKSIIQGFLPGIALKIFLLFLPRILMQMSKFEGFVSTSSLERRAATRFYMFQFINVFLGSI
VTGTAFQQLNSFLNQSANDIPKTIGVSIPMKATFFITYIMVDGWAGVAGEILRLKPLIIYHLKNSFLVRTEKDREEATDP
GTIGFNTGEPQIQLYFLLGLVYAAVSPILLPFILVFFGLAFVVYRHQVINVYNQKYESAGKFWPDVHRRVVTALVVSQLL
LMGLLSTKHASKSTPLLLVLPLLTIGFHKHCKNRYQPAFVTYPLQQEAMIKDTLDRIREPNLNLKAFLRDAYAHPEFRVG
EDPEPEEKLESDMSPPDLVATKRWSWRNTPLPSKDSCREIP*
>OSCA1.2/AT4G22120
MATLQDIGVSAGINILSAFVFFIIFAVLRLQPFNDRVYFSKWYLKGLRSSPARGGAFAQRFVNLDFRSYMKFLNWMPEAL
KMPEPELIDHAGLDSVVYLRIYWLGLKIFTPIAVLAWAVLVPVNWTNNTLEMAKQLRNVTSSDIDKLSVSNIPEYSMRFW
THIVMAYAFTIWTCYVLMKEYETIANMRLQFVASEARRPDQFTVLVRNVPPDADESVSELVEHFFLVNHPDHYLTHQVVC
NANKLADLVKKKKKLQNWLDYYQLKYARNNSQRIMVKLGFLGLWGQKVDAIEHYIAEIDKISKEISKEREEVVNDPKAIM
PAAFVSFKTRWAAAVCAQTQQTRNPTQWLTEWAPEPRDVFWSNLAIPYVSLTVRRLIMHVAFFFLTFFFIVPIAFVQSLA
TIEGIVKAAPFLKFIVDDKFMKSVIQGFLPGIALKLFLAFLPSILMIMSKFEGFTSISSLERRAAFRYYIFNLVNVFLAS
VIAGAAFEQLNSFLNQSANQIPKTIGVAIPMKATFFITYIMVDGWAGVAGEILMLKPLIMFHLKNAFLVKTDKDREEAMD
PGSIGFNTGEPRIQLYFLLGLVYAPVTPMLLPFILVFFALAYIVYRHQIINVYNQEYESAAAFWPDVHGRVIAALVISQL
LLMGLLGTKHAALAAPFLIALPVLTIGFHHFCKGRYEPAFIRYPLQEAMMKDTLETAREPNLNLKGYLQNAYVHPVFKGD
EDDYDIDDKLGKFEDEAIIVPTKRQSRRNTPAPSIISGDDSPSLPFSGKLV*
>OSCA2.1/AT1G58520
MKLQILLLALVLIAVEANAVKQGINATIPALIVFGDSIMDTGNNNNLPTLLKCNFPPYGKDYPGGDATGRFSDGRVPSDL
IAEKLGLAKTLPAYMNSYLKPEDLLKGVTFASRGTGYDPLTAKIMSVISVWDQLIYFKEYISKIKRHFGEEKAKDILEHS
FFLVVSSSNDLAHTYLAQAHRYDRTSYANFLADSAVHFVRELHKLGARKIGVFSAVPVGCVPLQRTVFGGFFTRGCNEPL
NNMAKQFNARLSPALDSLDKELDGVILYINVYDTLFDMIQHPKKYADKGCCVSPANLRTSCIARKQPANYCVYFGRRLVC
GGARRYDPFWYERFVPSPSWLVKAWETSEDELLAAAGLDAVVFLRMVIFSIRIFFIVAVICIAFVLPVNYYGQPMVHKEI
HLESSEVFTIENLKEGSKWLWVHCLALYIITSAACLLLYFVRTSYLSLSHAYSILEYLLLYSTIAKMRLGHITGCASKPS
QFTVLIRAIPWSPEQSYSDTLSKFFTNYYSSSYVSHQMVYHNGIIQRLLRDAERMCQTLKHVSPEINCKPSLRPCTFCGG
PTATSSFHILSNEADSVKGMELGELTMTTTTTEQERSAAFVFFKTRYDALVVSEVLQSSNPMLWVTDLAPEPHDVYWKNL
NIPYRQLWIRKIATLVGAVAFMFVFLIPVTFIQGLTQLVQLSHAFPFLRGILSKNFINQVITGYLPSVILILFFYAVPPL
MMYFSALEGCISRSIRKKSACIKVLYFTIWNVFFVNILSGSVIRQLNVFSSVRDIPAQLARAVPTQAGFFMTYCFTSGWA
SLACEIMQPMALIWNLVAKVVTKNEDESYETLRFPYHTEIPRLLLFGLLGFTNSVIAPLILPFLLIYFFLAYLIYKNQIL
NVYITKYESGGQYWPIFHNTTIFSLILTQIIALGFFGLKLSTVASGFTIPLILLTLLFSEYCRQRFAPIFNKNPAQVLID
MDRADEISGKMEELHKKLHNVYSQIPLHSQKSSSKAECSNPFKKQELPDPEKLKPEEGDAIAKELWGFQGNESGQEHDTK
S*
>OSCA3.1/AT1G30360
MEFGSFLVSLGTSFVIFVILMLLFTWLSRKSGNAPIYYPNRILKGLEPWEGTSLTRNPFAWMREALTSSEQDVVNLSGVD
TAVHFVFLSTVLGIFACSSLLLLPTLLPLAATDNNIKNTKNATDTTSKGTFSQLDNLSMANITKKSSRLWAFLGAVYWIS
LVTYFFLWKAYKHVSSLRAQALMSADVKPEQFAILVRDMPAPPDGQTQKEFIDSYFREIYPETFYRSLVATENSKVNKIW
EKLEGYKKKLARAEAILAATNNRPTNKTGFCGLVGKQVDSIEYYTELINESVAKLETEQKAVLAEKQQTAAVVFFTTRVA
AASAAQSLHCQMVDKWTVTEAPEPRQLLWQNLNIKLFSRIIRQYFIYFFVAVTILFYMIPIAFVSAITTLKNLQRIIPFI
KPVVEITAIRTVLESFLPQIALIVFLAMLPKLLLFLSKAEGIPSQSHAIRAASGKYFYFSVFNVFIGVTLAGTLFNTVKD
IAKNPKLDMIINLLATSLPKSATFFLTYVALKFFIGYGLELSRIIPLIIFHLKKKYLCKTEAEVKEAWYPGDLSYATRVP
GDMLILTITFCYSVIAPLILIFGITYFGLGWLVLRNQALKVYVPSYESYGRMWPHIHQRILAALFLFQVVMFGYLGAKTF
FYTALVIPLIITSLIFGYVCRQKFYGGFEHTALEVACRELKQSPDLEEIFRAYIPHSLSSHKPEEHEFKGAMSRYQDFNA
IAGV*
>OSCA1.4/AT1G62320
MATLADIGLAAAINILSALIFLLLFAILRIQPFNDRVYFPKWYLKGVRSSPVNSGAFVSKIMNLDFRSYVRFLNWMPDAL
KMPEPELIDHAGLDSAVYLRIYLIGLKIFGPIALLSWSILVPVNWTSDGLQLAKLRNVTSSNIDKLSISNVERGSDRFWA
HLVMAYAFTFWTCYVLMKEYEKIAAMRLSFLQSEKRRADQFTVLVRNVPPDSDESISENVQHFFLVNHPDHYLTHQVVYN
ANELAKLVEDKKKMQNWLDYYQLKYTRNKEQRPRMGFLGLWGKKVDAMDHYTAEIEKLSEQIMEERKRIKKDDKSVMQAA
FVSFKTRWGAAVCAQTQQTKNPTEWLTEWAPEAREMYWPNLAMPYVSLTVRRFVMHIAFFFLTFFFIIPIAFVQSLASIE
GIEKSAPFLSPIVKNKLMKSLIQGFLPGIVLKLFLIFLPTILMIMSKFEGFISISSLERRAAFRYYIFNLVNVFLGSVIT
GSAFEQLDSFLKQSANDIPRTVGVAIPIKATFFITYIMVDGWAGVAGEIFRLKPLVIFHLKNFFFVKTEKDREEAMDPGQ
IDFYATEPRIQLYFLLGLVYAPVTPVLLPFIIFFFGFAYLVFRHQKYESAGAFWPDVHGRIISALIISQILLLGLMSTKG
KVQSTPFLLVLAILTFGFHRFCKGRYESAFVINPLQEAMIKDTLERAREPNLNLKGFLQNAYVHPVFKDEEDSDEEGLIE
DSDDEDCVVVQTKRQRSRRTTVASSNASRGSSQSTPFNQLDLGKGKPET*
>OSCA1.3/AT1G11960
MATLGDIGVAAAINILTAIIFLLAFAILRIQPFNDRVYFPKWYLKGIRSSPLHSGALVSKFVNVNLGSYLRFLNWMPAAL
KMPEPELIDHAGLDSAVYLRIYLIGLKIFVPIALLAWSILVPVNWTSHGLQLAKLRNVTSSDIDKLSISNIENGSDRFWT
HLVMAYAFTFWTCYVLMKEYEKVAAMRLAFLQNEQRRPDQFTVLVRNVPADPDESISDSVEHFFLVNHPDHYLTHQVVYN
ANDLAALVEQKKSTQNWLDYYQLKYTRNQEHKPRIKTGFLGLWGKKVDAIDHYIAEIEKLNEQIMEERKKVKKDDTSVMP
AAFVSFKTRWGAAVSAQTQQSSDPTEWLTEWAPEAREVFWSNLAIPYVSLTVRRLIMHIAFFFLTFFFMIPIAFVQSLAS
IEGIEKNAPFLKSIIENDLFKSVIQGFLPGIVLKLFLIFLPSILMVMSKFEGFVSLSSLERRAAFRYYIFNLINVFLGSV
ITGSAFEQLDSFLKQSAKEIPKTVGVAIPIKATFFITYIMVDGWAGIAGEILRLKPLIFFHIKNSLLVKTEKDREEAMNP
GQINYHATEPRIQLYFLLGLVYAPVTPVLLPFIIIFFALAYLVFRHQIINVYNQEYESAARFWPDVHGRIISALIIAQIL
LMGLLSTKGAAQSTPFLLFLPIITFFFHRYCKGRYEPAFLRHPLKEAMVKDTLERAREPNFNLKPYLQKAYIHPVFKDND
YEDSRFDEISGYCIEDSDEECVTVPTKRQSRINTPAVSHASRGSSRSPPSK*
>OSCA2.4/AT1G69450
MLLSALLMSVGINSCLCVLLFILYSVLRKQPRNYEVFLPRRLANGTYKRRRNKVARYIPSLKWIWKSWRPTEKELMESSG
LDGVVFMRMITFSLKVFLFAGIIGVFVLLPVNCFGDQLTVIDYADWSANSLDLFSVANLKVRSQWLWVHFGAIYLVTVFV
CCLLYFEFRYIALKRIEHFYSSKPKPEQFTILVRNIPSSDGSSVSDTVDRFFGENHSSTYFSHVVIHRTSKLRSVVDKAK
KLYKEVKHKKPVKKTPMRFFSRKDNTEGHYESVLQEMEQNIRLGQAEVSAPGKEVRAAFVSFKSRYGAATALHMPQSINP
TYWLTEPAPEPHDVHWPFFSASFMQKWLAKILVVFACLLLTILFLVPVVLVQGLTNLPALEFMFPFLSLILSMKVVSQII
TGYLPSLILQTSLKVVPPTMEFLSSIQGHICHSDIQKSACNKVIWFTIWNVFFATVFSGSAFYKLSVILDPKQIPLKLAV
AVPAQASFFIAYVVTTGWTDTLTELFRVVPFMVSYIKRSFEPSDENEFVVPPMRYHRDTPRVLFFGLLGITYFFLAPLIL
PFILLYFILAYIIYRNQFMNVYAPKFDTGGMFWPMIHYTMIFSLVLMQAIAIGLFALKKMELATYLLVPLPVFTLLFNEF
CRKRFMPIFTDYPAEVLTKRDKEDRNDPTMPEFYNNLVSAYKDPALLPLRFSGSGSRNDSLTSPLLSFSEV*
>OSCA2.2/AT1G10090
MDVSALLTSAGINIAICVVLVSLYSILRKQPANYCVYFGRLLSDGRVKRHDPRWYERFAPSPSWLVKAWETTEEEMLAAA
GLDAVVFIRMVICSIRIFSIVAVVCLAFVLPVNYYGQKMEHKEVHLESLGVFTIENLNPRSRWLWVHCLSLYIISSAACA
LLYFEYKNIAKKRLAHISGSASKPSHFTVLIRAIPQSPDQSYSETVSKYFTNYYAPSYVSHLMVYRDGFIHRLMNETERM
CQAIKHVSPDLSCNPSLKSCVLCGPAATNSFQIISNETDSVKGLELGELTLTTTEEERPVAFVFFKSRYDALVVSEVLQT
PNPMLWVADLAPEPHDVHWRNLRIPYRQLWMRRIATLVGAIAFMFVFLFPVTFVQGLTQLPTLSKNFPFLKDLLNRRFME
QVITGYLPSVILVLFFYTVPPLMMYFSTLEGCVSRSQRKKSACLKILYFTIWNVFFVNILSGSVIRQFTVLNSVRDVPAQ
LAKLVPAQAGFFMTYCFTSGWAGLACEIMQPVGLIWNLIAKVIVKNKEESYETLRFPYHTEIPRLLLFGLLGFTNSVIAP
LILPFLLIYFFFAYLIYKNQIINVYITKYESGGQYWPVFHNTTIFSLILSQVIALGFFGLKLSTVASGFTIPLILLTLLF
SEYCRQRFAPIFQKYPAEILIAMDRADEMTGKMEEIHNNLKVAYSQIPTCSEESSKAGCTSPCSDQELPDSEELKPEKEN
LKADYIWEFQRSKSGLDLEVKSCPSASPIRNSPGFAEIYKRT*
>OSCA1.8/AT1G32090
MATLQDIGVSALINLFGAFLFLIAFAVLRIQPINDRVYFPKWYLTGERNSPRRSDRTLVGKFVNLNYKTYFTFLNWMPQA
MKMSESEIIRHAGLDSAIFLRIYTLGLKIFAPVMVLALVVLVPVNVSSGTLFFLKKELVVSNIDKLSISNVQPKSSKFFF
HIAVEYIFTFWACFMLYREYNNVAIMRLQYLASQRRRPEQFTVVVRNVPDMPGHSVPDTVDQFFKTNHPEHYLCHQAVYN
ANTYAKLVKQRAKLQRWFDYYVLKHQRNPHKQPTCRTGFLGLWGKRVDSIEYYKQQIKEFDHNMSLERQKVLKDSKLMLP
VAFVSFDSRWGAAVCAQTQQSKNPTLWLTSSAPEPRDIYWQNLAIPFISLTIRKLVIGVSVFALVFFYMIPIAFVQSLAN
LEGLDRVAPFLRPVTRLDFIKSFLQGFLPGLALKIFLWILPTVLLIMSKIEGYIALSTLERRAAAKYYYFMLVNVFLGSI
IAGTAFEQLHSFLHQSPSQIPRTIGVSIPMKATFFITYIMVDGWAGIAGEILRLKPLVIFHLKNMFIVKTEEDRVRAMDP
GFVDFKETIPSLQLYFLLGIVYTAVTPILLPFILIFFAFAYLVYRHQIINVYNQQYESCGAFWPHVHGRIIASLLISQLL
LMGLLASKKAADSTPLLIILPILTLSFHKYCKHRFEPAFRQYPLEEAMAKDKLEKETEPELNMKADLADAYLHPIFHSFE
KEVELSSSSSSEKETHQEETPEVRVDKHETQSSSPVTELGTSSHHHHVYNSTSPSSHYASAYEQSSSQYEYHYNTHQYEE
HEYRYN*
>OSCA1.5/AT3G21620
MATLTDIGVAATINILTAFAFFIAFAILRLQPVNDRVYFPKWYLKGLRSSPIKTGGFASKFVNLDFRSYIRFLNWMPQAL
RMPEPELIDHAGLDSVVYLRIYLLGLKIFFPIACIAFTVMVPVNWTNSTLDQLKNLTFSDIDKLSISNIPTGSSRFWVHL
CMAYVITFWTCFVLQREYKHIASMRLQFLASEHRRPDQFTVLVRNIPPDPDESVSELVEHFFKVNHPDYYLTYQAVYNAN
KLSELVQKRMKLQNWLDYYQNKHSRNPSKRPLIKIGFLGCWGEEVDAIDHYIEKIEGLTRKISEEKETVMSSTKSLVPAA
FVSFKKRWGAVVCSQTQQSRNPTEWLTEWAPEPRDIYWDNLALPYVQLTIRRLVIAVAFFFLTFFFMIPIAFVQTLANIE
GIEKAVPFLKPLIEVKTVKSFIQGFLPGIALKIFLIVLPSILMLMSKFEGFISKSSLERRCASRYYMFQFINVFLCSIIA
GTALQQLDSFLNQSATEIPKTIGVSIPMKATFFITYIMVDGWAGVAGEILRLKPLIIYHLKNFFLVKTEKDREEAMDPGT
IGFNTGEPQIQLYFILGLVYAAVSPILLPFILVFFALAYVVYRHQIINVYNQEYESAAAFWPDVHRRVVIALIVSQLLLM
GLLSTKKAARSTPLLFILPVLTIGFHKFCQGRYQPIFVTYPLQDAMVKDTLERMREPNLNLKTFLQNAYAHPVFKAADNL
ANEMVVEEPAPDKTPDLVATKRGSRRFNSGSAETFT*
>OSCA2.5/AT3G54510
MTPESLLASASINIGLAVVALWLFSVLKKQPRNAVVYYARRLSDRHHHRPLSLHSSLCLPRFLPSVAWIPRAFRVPEDEI
LSRHGLDALVLIRLFKFGIRFFLMCSLLGASLLLPVDYYNESDLPTRREYSMDAFTISNITRGSNKLWVHFSCLWCISFY
ALFLLHKEYKEILVIRLQQMKELRHRADQFTVLVRQVPLCPEHNTRGCAVDHFFSKHHRFSYHSHQMLYDGRDLEYLLGK
QKKLKKELEDKRHTEILSNGSQEHKQISTSEEKLREITHMIYHLQSETMLREKELPVAFVTFKSRRNAALAAQTQQHSNP
LELITEMAPEPRDVSWRNLAIPQKILPLNKIGVILAAALLTIFFAIPVTAVQGIAKYEKLKKWFPPAMAIEFIPGLSSVV
TGYLPSAILKGFMYIIPFAMLGLAYLGGSISNSKEEIKACNMVFYFLMGNVFFLSLISGSLLDEIGEYLTHPRDIPSHLA
AAVSAQAEFFMTYILTDGLSGFSLEILQLGLILFDIIRSYTYGRGKERTPYLFSFPYFRVIPTVSLSIMIGMIYAVVAPL
MLPFLVGYFCLGYIVYFNQMEDVYETTYDTCGRFWPFIHHYIFVSIILMQITMVGLFGLKSKPSAAIATVPLILITIAYN
EYCKIRFLPSFKHFPIQTAVEIDEEDEKNGEMETHYVDAATAYNRHQPCLERVSSAESPTNLSQPLLGTDSI*
>OSCA2.3/AT3G01100
MLLSALLTSVGINLGLCFLFFTLYSILRKQPSNVTVYGPRLVKKDGKSQQSNEFNLERLLPTAGWVKRALEPTNDEILSN
LGLDALVFIRVFVFSIRVFSFASVVGIFILLPVNYMGTEFEEFFDLPKKSMDNFSISNVNDGSNKLWIHFCAIYIFTAVV
CSLLYYEHKYILTKRIAHLYSSKPQPQEFTVLVSGVPLVSGNSISETVENFFREYHSSSYLSHIVVHRTDKLKVLMNDAE
KLYKKLTRVKSGSISRQKSRWGGFLGMFGNNVDVVDHYQKKLDKLEDDMRLKQSLLAGEEVPAAFVSFRTRHGAAIATNI
QQGIDPTQWLTEAAPEPEDVHWPFFTASFVRRWISNVVVLVAFVALLILYIVPVVLVQGLANLHQLETWFPFLKGILNMK
IVSQVITGYLPSLIFQLFLLIVPPIMLLLSSMQGFISHSQIEKSACIKLLIFTVWNSFFANVLSGSALYRVNVFLEPKTI
PRVLAAAVPAQASFFVSYVVTSGWTGLSSEILRLVPLLWSFITKLFGKEDDKEFEVPSTPFCQEIPRILFFGLLGITYFF
LSPLILPFLLVYYCLGYIIYRNQLLNVYAAKYETGGKFWPIVHSYTIFSLVLMHIIAVGLFGLKELPVASSLTIPLPVLT
VLFSIYCQRRFLPNFKSYPTQCLVNKDKADEREQNMSEFYSELVVAYRDPALSASQDSRDISP*
>Sobic.009G258100
MASLSDIGVAAGFNVLTAVAFLLAFAFLRLQPINDRVYFPKWYLRGMRDNPIVSGAAVQKFVNLDGRSYLKFLNWMPAAL
KMPQDELINHAGLDSVVYLRIYITGLKIFVPITVLAFLVLVPVNWTSDTLGHNNVVYSPIDKLSISNVPNGSKRFIAHLS
MAYVITFWTCYVLFKEYEIISNMRLRFLASEKRRPDQFTVLVRNIPPDPDESISELVEHFFLVNHPDHYLRHQVVYNANK
LADLVEKKKKMQNWLDYYRLKYERNPSERPTTKTGFLGCFGSKVDAIDYYKSEIEKIGKEEAEERKKVMKDPKSVVPAAF
VSFRSRWGAAVCAQTQQTSNPTVWLTEWAPEPRDVYWNNLSIPFVSLTVRRLIIAVAFFFLNFFYIIPITLVQSLANLEG
IEKALPFLKPLIELPFIKSFIQGFLPGIALKIFLIVLPTILMFMSKFEGLISQSSLERRSASKYYIFLFFNVFLTSVIAG
SALEQLKTYLHTSANDIPRIIGDSIPMKATFFITYVMVDGWTGIAGEILRLKPLIFFHLKNLFLVKTEKDREEAMDPGSI
CFDSTEPRIQLYFLLGLVYAAVTPFLLPFILVFFGFAYVVFRHQIINVYNQQYESAAQFWPSVHGRIITALIVSQLLLLG
LMSTNDFEQSTPVLLVLPVLTFWFYKYCKNRFEPAFVRNPLQEAMKKDTLERAREPNFDLKAYLANSYLHPVFKGDEGDD
RYSVVDDEGWMEEEVIVPTKRHSRRTTPAQSKHEGSDSLSVPESQR*
>Sobic.009G145000
MGSLTDIGVSAGLNILSAVGFLLAFAVLRIQPINDRVYFPKWYLKGTRSSPRQLGTAFSKFVNADLSTYIRFLNWMPAAL
KMPEPELIEHAGLDSAVYVRIYLLGLKIFVPIALLAFSVLVPVNWTSGTLENEKGLSYDEIDKLSISNLGKGSKRFWAHI
AMSYVFTFWTFFVLYHEYKVVTTMRLRFLANQNRRPDQYTVLVRNVPPDPDESVSEHVEHFFAVNHRDHYLSHQIVYNAN
HLSGLVETKKGLQNWLIYYENKHAKNPAKRPKIKTGLWGLWGQRVDAIEYYQKEIENLCKQEDEERQKVITDPNYIMPAA
FVSFKTQWGAAVCAQTQQTSNPTVWLTDWAPEPRDVFWANLAIPFVELSVRRLTVAVAFFFLTFFFMIPIAIVQSLANVD
DLEKVLPFLKPIIERNSLQAVIQGFLPGIVLKIFLILLPTILMAMSKIEGHTSLSGLDRRTAMKYYIFLFVNVFLGSVIT
GTAFQQLDNFIHQSANKIPEVIGESIPMKATFFMTYIMVDGWSGIAAEVLRLKPLVIFHIKNAFLVRTEHDREQAMDPGS
LDFYNSEPRLQLYFLLGLVYAVVTPMLLPFIIVFFSLAYLVFRHQIINVYSQRYESGAQFWPDVHMRLIIALIVSQILLL
GLLSTQEAEKSTVALLPLPVLSIWFHHVCKGRFEPAFVKFPLQDAMVKDTLELARDPTLNLREYLKGAYVHPVFQKNDIY
KVVAMDEEEKNPIVVTKRQSRMNTPGGSKLNSSSGGTNEGEFSRMLPT*
>Sobic.002G034500
MDLASFITSVLTSFVIFVALVLVFTWLSRRPGNAPVYYPNLLLRGVDPWEGRGRGTRSPVGWIRDAISASEPDVVAAGGV
DAAVYLVFLSSVLSILVYSGIVLLPVLLPVAATGGALVGIPPNPNNSSESTQDFSAIERLGVGNVPEGSMRLWAFLLSVY
WVSFVTYFVLWKSYKHVSNLRATARSTPDVKPEEFAVLVRDIPRSSPDETIKDFVDSYFRALHPNTFYRSMVVTDHTKAD
KIYQEIEGHKQKIARAEAIYANSKTESNPEGTKPTHRTGFLGLIGKKVDTIEYCSEQIKELLPKLEAEQKTTLHEKQQRA
AIVIFNSRSAAASASQTLHAQVYDKWTVMEAPEPCQILWPNLPRNLYERQIRQSVVYAIVFLVVVFYMVPIAAISAVTTL
ENLEKKLPFLKVVVEKPAIKTVLEAYLPQIVLIVFLALLPTLLMFLSKQEGIPSQSHAVRAASGKYFYFIVFNVFLGYTL
GSTLFKSLTTIIDHPAGIVTMLANSLPGSATFFLTFVALKFFVGYGLELSRLVPLIIFHLKRKYLCKTEEDVKAAWAPGD
LGYNTRVPNDMLIATVVLCYSVIAPLIIPFGVAYFALGWLIAKNQILRVYVPSYESYGRMWPHMHTRIITALMVYQTTMI
GFIPLKKFYYVPVLVPLLPISIIFAYVCHMRFYPAFAKTPLEVVAQHDLKETPNMETIYTSYIPPCLKPEKLEDLDAFED
AQSHKTSRAPSV*
>Sobic.003G427000
MDAEGLLASAAINLGLALVALSLFSLLKKQPGNAPVYRPRRMATGDLGAGGGLLPLGHGRLTPSFRWICAAFRLSEEDVL
RRHGLDALVVVRLFKFGIKCFSVCSIVGLLILAPTNYTSEGRADIRRSNSMELFTVTNVTRGSNRLWVHFSCLCFISFYV
IYLLHKEYREITMRRIEHLKHHYKRHDQYTILVRGIPTCPDHGTYGCYVDHFFSKHYQTYQSYQIVHDIGNIEALQKLAS
SIQKRIQRKRETRKCNLLGRIWSKFTSEATNIHNHEKKLKNLQETIRLLQCENLLKQKEVPVAFVSFKSRLDAAQAAEMQ
QLVNPLSLVTTYAPEPADIIWKNLSIPFWRMGMYKIGVFVAAFLLTVFFTIPVTAVQGIVQFEKIKRWFPPARAVQLIPG
LNSVVTGYLPSMILNGFIYLVPFAMLGMASFEGCIANSQKEIKACNMIFYFLLGNVFFLSILSGSLLDQIGESFEHPKNI
PNRLASAVSAQSDFFMTYILTNGMSGFSLEVLQLGLLIWQFLKAHSLGHSEEPYLYGFPYFRVVPIVSLAILIGVVYAVV
APLLLPILLIYFLLGYAVYINQMEDVYEITYDTCGQYWPNIHHYIFLSVTLMQITMIGLFGLKSKPGASFATIPLLVLNI
LFNEYCKVRFLPNFSHRPVQVAKQSDELDEADGMTEGDVNDAICAYWPPWMRPTSLESSSVQPLNI*
>Sobic.003G181600
MATIQDIGLSAAINILGAVVFLLAFAFLRLQPINDRVYFPKWYLKGARESPSHGGTFVRKFVNLDMRSYLKFLSWMPAAL
KMPEDELISHSGLDSAVYLRIYLVGLKIFAPISVLAFIVLVPVNWTNDTLQFSKVEHSNIDKLSISNIPVGSKRFIAHLA
MAYVFTFWTCYVLLREYGIVAKMRLRFLSSEKRRPDQFTVLVRNIPPDPDESISELVEHFFLVNHPDHYLTHQVVYNANK
LAKLVKEKANMQNWLDYYQLKFERNASKRPTTKTGFLGCFGTKVDAIQYYTSEIERIENEEAEEREKIVKDPKSVVPAAF
VSFRSRWGAAVCAQTQQTSNPTVWLTEWAPEPRDVYWDNLSIPFVSLTVRRLIVAVAFFFLNFFYVIPIAFVQSLANIEG
IEKAAPFLKPLIEEPTIKSFIQGFLPGIALKIFLILLPSILMFMSKVEGLTSISSLERRSASKYYIFIFFNVFLASIIAG
SALEQLKSYIHQSANEIPRTIGEAIPMKATFFITYTMVDGWAGVAGEILRLKPLVIFHLKNFFLVKTEKDREEAMDPGSI
GFDSSEPQIQLYFLLGLVYAAVTPFLLPFVLIFFGFAYVVYRHQIINVYNQEYESAAAFWPSVHGRIITALIVSQFLLLG
LLSTKGAGQSTPVLLVLPVVTFYFHKYCKNRYEPTFVKCPLQEAMKKDTLERAREPGFDLKGYLMNAYIHPVFKGDEDDE
KFSIADEPETEQVLVATKRQSRRNTPVPSKYNGSESPSLPEIVNDQRL*
>Sobic.008G144900
MISKPLPQHFTVLVRAIPLSDGVSVGDAVDKFFKEYHASTYLSHTVVHQTGKLRRLLNDAESIFTKLTNLKYVRRSTGDP
PRKFLGIFGRDDLVGKYQKRLEDLEESVRMEQSDATRRQESRAAFVSFRSRYGAADAVYIRQSDNPTEWQTEQAPDPDDV
YWPFFSTSFMERWIAKFVVFVASILLILVFLIVVAFVQGLTYLEQLEQWLPFLRNILEIAVVSQLVTGYLPSVILHFLSS
YVPSIMKLFSTMQGFVSVSGIERSACNKMLRFTIWTVFFANVLTGTVGSVLSQLEIFLNPKELPSKLAVVVPAQASFFIA
YVVTSWTSITSELTQIAALFRHLWGKCAKCCKRDDSKAPSMPYYSEIPRILLFGLLGLAYFIVAPLILPFVLVYFCLGYF
IFRNQLINVYVPKYDTGGKFWPVVHNTTIFSLVVLHIIAIGVFGLKKLPLASSLLLPLPLLTLLFNEFCRNRFLPIFEAY
STESLIKKDREEQSKPDMAEFFSNLVTAYRDPALKPIQRASNSDERTTPLLASV*
>Sobic.008G187100
MKISALLTSAGINIGLCVLFLSLYSVLRKQPANVRVYFGRRIAEEHDRLRGGFILERFVPSTGWIVKALQCTEEEILAAA
GLDAVVFNRILVFSMRIFSLAAVLCVFGILPLNYFGQDIHHVRIPSESLDIFTIGNVEVKSRWLWVHCVTLYIISGVACI
LLYIEYKHIARLRLLHLTSATPKPSHFTVLVRGIPKADKESCSDVVDGFFTKYHSSSYLFHQVVYKVGKVQKIMTGAKKA
YKKFKHFTDETVDQGCRTITYRCCLCGASSNSFKLLNTECEQNRGKADNKSILDLDDEECTAAFVFFKTRYAALVASEIL
QTSNPMKWVANLAPEPEDVYWSNLWLPYKQLWARRIATLLGSICFMFIFLIPVTFIQGLSQLEQLQQRLPFLRGILKKKY
YMTQLVTGYLPSVILQIFLYTVAPIMMLFSTLEGPTSHSERKRSACCKVLIFTVWNIFFANVLSGTVISQLNVLSSPKDI
PVELAKAVPGQATFFITYVLTSGWASLSSEVMQLFGLIWNFIRKYVLRMREDTEFVPSFPYHTEVPKVLLFGLLGFTLSV
LAPLILPFLLVYFCLGYVVYRNQLLNVYRTRYDTGGLYWPIACNTVIFSLVLTQIICLGVFGLKESPVAAGFTIPLIILT
LLFNQYCRNRLLPLFKTFPAQDLIDMDREDERSGRIDEIHHGLHSAYCQFPDTVDVPLEKIKIVGGDEEQGSTSGESSGK
ETCEDPKKDLSHPTLKGLPVNHLRHAVRSVTFLIRLQKRGLSEQKNG*
>Sobic.001G106800
MEFSALLTSAGINIAVCVLFLSLYSVLRKQPHNFSVYFGRRLAEEKFQRQDDYFSFERLLPTAGWIVKAYWCTEEEIRQV
AGLDSVVFLRLFIFSIRIFSITSLVCIFVVLPVNYHGKEMNQNHIPADALNVFTIANIVEQSQKLWVHCSALYVITISAC
ILLYHEYKYISRKRLQHVTGSPPNPGHFTVLARSIPRSDNELLDDTIRNFFVNYHGSSYLSHQMIFRKGHFQKFVDRAER
AYRKFVRVRLSVSERHGRSNMSRCGVCGVRASSFQLYRNKFIEAKKSDLTNPEVVEAQKNCPGALVFFKTRYAAVVASRV
LQSSNPMLWVTDLAPEPRDVYWSNLWIPYRQIWLRKLATLAASVVFMFVFIIPVAFVQSMMQVEQLKRMFPSLTGILNKS
FFARVITGYLPSVTLLLSLYTVPPLMMLFSSIEGSISRSGRKRSACLKILLFNIWNVFFVNVLSGSVINQFNVFSRPKDM
PTMLAQLVPKQATFFITYVLTSGWASLCSEILQVYNLVYNFFSRFICCCHQNTEYVYSFPYHTEVPKILLFNLLGFTFSI
MAPLILPFLLVYFCLGYLVYRNQILNVYYPKYEMGGKLWPIMHNTIVFSLVLTQVIALGVFTIKHSPVAAGFTILLLVGT
VLFNEYCRHRFSRIFEAYSAQDVIELDRDDEQSGRMQEIHQHLLDAYSQTPPGEGSSRGGSQVPIELIMEDPAQEASESS
QELCDTVQEVSEAHDHDHIVEDKAHSV*
>Sobic.001G140000
MKVGGLLTSAGINIGLCVLFLSLYSILRKQPQNVKVYFGRRIAEEHNRLRDAFILERFVPSPSWIVKSLRCTEEEILATA
GLDAVVFNRILVFSIRIFSLAAILCIFGVLPLNYFGQDMHHVRIPSASLETFTIGNVEERSRWLWVHCVVLYIISAVACI
LLYLEYKHIARLRLYHISRATSNPSHFTVLVRGIPKSSTESFSRTVGSFFTKYHASSYLSHQVVYKAGKVQKIVSGAKKV
YRKFRHFKGATVDQRCRPITFQCCFCGASSNSFQLLPSDYEQESEKSDVNDSSSSLPDEECGAAFVFFKTRYAALVVAKI
LQTSNPMRWVTTLAPERDDIYWSNLWLPYKQLWIRHIVTLLGSIVFMFLFLIPVTFIQGLTQLEQLQQRLPFLRGILEKK
YMTQLITGYLPSVILQIFLYTVPPTMMLFSTLEGPISHSQRKKSACCKVLYFTIWNVFFVNVLSGSAISQLNALSSPKDI
PMQLAKAVPVQATFFTTYVLTSGWASLSSELMQLFSLTWNSARRYLLRMKEDSDLLYSFPYHTEVPKVLLCGLLGFTCSV
LAPLILPFLLLYFCLGYVVYRNQFLNVYCTKYDTGGLYWPIAHNTTIFSLILTQIICLGVFIIKESPVAAGFTVPLIIFT
LLFNQYCRKRHLPLFKTFPAQNLIDMDKEDQQSATTEDLHHRLHSAYFQFHDTDDVPLEGHSTTGRDEDRSGCSGESSRK
ESAVDELSHPTLDGLPVSRLRSAVRSLGSILRPKKRELPV*
>Sobic.001G512400
MGPAAQPPDAGGGGDPEAWYGSIQYLINISAVGAASCVLLFLLVKLRFDHRRIPGPSALAAKLLAVYHATAAQIALHCGA
DAAQFLLFERASFLILAAVAAAAVAAALPLNLLAGDATVVDQFAATTISHIPKSSPLLWLHLLLTAAVVAIAHLGISRME
DALRITRFRDGNGNPSDPNSSSVAVFTIMIQGIPKTLAADKTPLKDYFDHKYPGKVYRAIVPFDLCTLEYLVDQLGKVRN
KISWLEARLGARDLFDDIVHNDEAVRSEEHWFVRRCKELWAMAGERLGFTDEERLRKLQTKKLVLASRLSDYKEGRAPGA
GVAFVVFKDVYTANKAVRDFKMERKKTPIGRFFPVMELQLERSRWKVERAPPASDIYWNHLGLSKISSRLRRIAVNTCLI
LMLLFFSSPLAIISGMQNAARIINVEAMDHAKSWLARLEGSSWFWTIIFQFLPNVLIFVSMYIIIPSVLSYFSKFECHLT
VSGEQRAALLKMVCFFLVNLILLRALVESSLESWILSMGRCYLDGPDCKQIERYLSPSFLSRSSLSSLAFLITCTFLGIS
FDLLAPIPWIKHIMKKFRKNDMIQLVPEENEDYLPMQNGEETNNLTAPLMPEREDSGLLDSIEGHDLSLYPLNRSFHMPK
QKFDFAQYYAFDITIFALTMIYSLFAPLVVPVGATYFGYRYLVDKYNFLFVYRVRGFPAGNDGKLMDRVLCIMQFCVIFF
LAAMLLFFAVQGDSMKLQAICTLGMLVFYKLLPSRSDRFQPSLLEGMQTVNSFVDGPTDYEVFSQPDLDWNLYQS*
>Sobic.001G282700
MATLQDLGVSAFINILSAFVFLLLFAVLRIQPVNDRVYFPKLYLAQKRQHDHTARSAVRRFVNLNICTYITFLSWVPGAL
RMSETELVAHAGLDSAVYLRIYKLGLKIFLPIATLALLVLIPVNVSGGTLLDLKKEVVFSDIDKLSISNVNPGSNRFFIH
LLMAYVFTFWACFMLYKEYSNVAFMRLHFLASQKRCADHFTVIVRNIPRVSSHSTSETVDEFFRRNHPDHYLGQQPVYNA
NRYAKLVKQRERLQNWLDYYELKFERHPERRPTGRTGCLGFCGREVDQIDYYRARISELEKRMASERQKVLNDPKAVMPV
SFVTFDSRWGAAVCAQTQQSKNPTQWLTDWAPEPRDVYWQNLAIPFFSLSIRRFLISVAVFALVFFYMIPIAFVQSLANL
EGLEKVAPFLKPVIEVKVVKSFLQGFLPGLALKIFLYVLPTVLLIMSKVEGYVSLSSLERRTASKYYYFMLVNVFLGSII
AGTAFEQLHSFLHEPPTQIPRTIGVAIPMKATFFMTYIMVDGWAGIANEILRVKALVIYHLKNMFIVKTERDRERAMDPG
SIRLGENLPSLQLYFLLGLVYAVVTPLLLPFIIVFFAFAFLVYRHQIINVYNQEYESAAAFWPQVHTRIIASLLISHVTL
FGLMSTKKAAYSTPLLIFLPLLTIWFHKYCKSRFEPAFRKYPLEEAMAKDTMEHASEPNLNLKSFLANAYLHPIFHLFEQ
AEKEEEMVEVRVDKAEKQRHLHEEDETQVRTSSQYREETHFRSTHETHYHHEESHVSRSTQYHEGIHVRSDTDSPSPPHF
VYHYDIQP*
